# Supplementary material for: Cytometry-based single-cell analysis of intact epithelial signaling reveals MAPK activation divergent from TNF-α-induced apoptosis in vivo
Source: Mol Syst Biol. 2015 Oct 30;11(10):835. doi: 10.15252/msb.20156282 (PMC4631206; doi:10.15252/msb.20156282)
Supplement: Supplementary file 4 — Dataset EV2 [file msb0011-0835-sd4.zip]

Archive with 3 entries (2 files):
- Dataset_EV2/
- Dataset_EV2/fig5asne.fcs
- Dataset_EV2/fig5Asne_readme.txt
