# Supplementary material for: Cytometry-based single-cell analysis of intact epithelial signaling reveals MAPK activation divergent from TNF-α-induced apoptosis in vivo
Source: Mol Syst Biol. 2015 Oct 30;11(10):835. doi: 10.15252/msb.20156282 (PMC4631206; doi:10.15252/msb.20156282)
Supplement: Supplementary file 4 — Dataset EV2 [file msb0011-0835-sd4.zip › Dataset_EV2/fig5Asne_readme.txt]

Description:
Source CyTOF data for Figure5A t-SNE
https://www.cytobank.org/cytobank/experiments/48139

Source:
Mouse Duodenum (First 3 cm)
Female C57Bl6/J mouse 8-10 weeks
Wild Type
TNF (0.4mg/kg) retro-orbital injected - 1 hour time point

Data Acquistion:
CyTOF1 Mass Cytometer
CK18-pr141
p-EGFR-nd146 (Y1068)
p-CREB-ho165 (S133)
p-RB-nd150 (S807/811)
p-S6-eu151 (S240/244)
p-ATF2-eu153 (T71)
p-S6-235-yb172 (S235/236)
p-STAT3-DVS-gd158 (Y705 � clone 4/P-Stat3)
p-STAT3-gd160 (Y705)
ir191
ir193
p-C-JUN-tb159 (S73)
CHGA-anti-goat-tm169
CLCA1-anti-rabbit-lu175
p-P38-gd156 (T180/Y182)
p-MTOR-yb174 (S2448)
CC3-yb176 (Asp175)
IKBa-dy164 
p-ERK1/2-er167 (T202/Y204)
CK20-er170
CD45-sm147
p-AKT-sm152 (S473)
p-4E-BP1-sm149 (T37/46)
p-P90RSK-dy161 (T359/S363)
For clone names, please refer to Appendix Table S1
